# Supplementary material for: Maternal iron deficiency perturbs embryonic cardiovascular development in mice
Source: Nat Commun. 2021 Jun 8;12:3447. doi: 10.1038/s41467-021-23660-5 (PMC8187484; doi:10.1038/s41467-021-23660-5)
Supplement: Supplementary file 3 — Source data [file 41467_2021_23660_MOESM3_ESM.xlsx]

## Sheet: Figure 1
Figure 1 Panel c
		percentage
Embryo stage	Condition	Normal	Abnormal	Dead
E9.5	control	98.8166	1.18343	0
E9.5	iron deficient	94.4444	5.55556	0
E10.5	control	97.4359	0	2.5641
E10.5	iron deficient	90.4762	4.7619	4.7619
E11.5	control	93.75	6.25	0
E11.5	iron deficient	94.4444	5.55556	0
E12.5	control	100	0	0
E12.5	iron deficient	64	18	18
E13.5	control	100	0	0
E13.5	iron deficient	21.7391	34.7826	43.4783
E14.5	control	100	0	0
E14.5	iron deficient	35.3448	33.6207	31.0345
E15.5	control	100	0	0
E15.5	iron deficient	53.0864	32.0988	14.8148

## Sheet: Figure 3
The RNA-Seq data supporting the findings of this study have been deposited in the Sequence Read Archive (SRA) with BioProject ID PRJNA596545
https://www.ncbi.nlm.nih.gov/bioproject/596545

## Sheet: Figure 4
Figure 4 panel d			Figure 4 panel e			Figure 4 panel h			Figure 4 panel i			Figure 4 panel r
length in µm			cell number			length in µm			cell number			relative intensity
Condition			Condition			Condition			Condition			Condition
control	iron deficient		control	iron deficient		control	iron deficient		control	iron deficient		control	iron deficient	E7.5 rescue
46.168	142.025		8	37		0	0		0	0		47.907	127.793	95.579
37.684	132.714		9	17		0	132.659		0	22		80.311	123.152	99.008
0	59.113		0	13		0	254.74		0	21		61.463	103.971	90.12
0	91.177		0	20		0	124.275		0	25		59.08	95.547	88.737
0	113.149		0	19		42.041	0		10	0		44.981	94.113	69.305
73.962	160.721		10	22		0	55.36		0	19		78.044		57.778
76.787	120.126		11	16		39.415	60.913		9	26		87.533		71.168
73.621	72.776		8	12		0	98.639		0	19		90.253
	172.713			26
	149.671			20

## Sheet: Figure 5
Figure 5 panel c			Figure 5 panel d			Figure 5 panel q			Figure 5 panel r
average vessel width in µm			average intervessel distance in µm			dorsal nodule number			ventral nodule number
Condition			Condition			Condition			Condition
control	iron deficient		control	iron deficient		control	iron deficient		control	iron deficient
33.14	40.31		122.08	132.11		0	0		3	20
39.36	54.73		114.96	141.35		0	0		2	16
32.96	33.68		151.58	123.87		0	8		5	16
33.07	46.22		130.7	162.79		0	0		12	29
31.07	41.7		137.46	132.83		0	39		2	17
30.76	54.26		131.89	132.3		0	44		8	15
29.26	80.03		138.49	120.07		0	18		9	8
38.15	56.04		128.83	107.45		0	21		11	19
30.19	59.68		138.33	124.54			40			42
33.61	65.53		141.99	127.19
	43.59			127.59

## Sheet: Figure 6
Figure 6 Panel a					Figure 6 Panel b
	percentage						percentage
Condition	Normal	Abnormal	Dead		Genotype	Condition	Normal	Abnormal	Dead
iron deficient	53.0864	32.0988	14.8148		Dp1Tyb+	iron deficient	29.6296	40.7407	29.6296
E9.5 rescue	68.1818	22.7273	9.09091		WT	iron deficient	42.3077	42.3077	15.3846
E8.5 rescue	65.8537	26.8293	7.31707		Dp1Tyb+	control	94.4444	0	5.55556
E7.5 rescue	96.2264	1.88679	1.88679		WT	iron deficient	53.0864	32.0988	14.8148
control	100	0	0		WT	control	100	0	0
iron and vitamin A deficient	85.1852	11.1111	3.7037		Tbx1+/-	iron deficient	31.25	62.5	6.25
iron deficient & BMS493 treated	100	0	0		WT	iron deficient	23.0769	69.2308	7.69231
					Tbx1+/-	control	96	4	0

## Sheet: Supplementary Figure 1
Supplementary Figure 1 panel a			Supplementary Figure 1 panel b			Supplementary Figure 1 panel e			Supplementary Figure 1 panel h
Haemoglobin concentration (g/l)			Fe56 concentration (µg/g tissue)			Relative staining intensity			Relative staining intensity
Condition			Condition			Condition			Condition
control	iron deficient		control	iron deficient		control	iron deficient		control	iron deficient
115	77.5		157.489	57.962		72.2685	29.9785		92.67	68.7
112	117		58.2142	100.276		62.887	37.3745		90.83	70.73
177.5	59.5		107.341	52.2539		60.1525	12.7325		91.83	71.4
160.5	63		101.404	54.6088		60.227	31.4075		91.6	81.09
151.5	55.5		118.261	125.076		59.173	25.2555		101.31	70.53
105.5	110.5		74.9102	64.6662		59.7465	30.9685		91.11	62.98
119.5	126		76.6535	96.3142		54.6855	16.0295		105.22	57.2
142.5	117		59.8377	55.1057		77.491	18.893		105.02	64.68
138.5	89.5		71.4007	35.7515		62.2585	22.649		101.13	66.77
155.5	54.5		96.0018	50.7912		63.904	36.247		118.56	53.35
129.5	70		147.65	56.768		60.668	22.724		98.03	58.7
129.5	80		60.8249	41.7851			32.934		114.55	55.67
161.5	48			61.7219			24.2805		105.57
123	63			43.2735			32.3115		118.52
133	20.5			67.3945			34.8725		119.12
139	71			44.2025			19.132		110.92
119	120			59.0319			24.794		80.45
131	70.5			47.4293			34.289		77.97
110.5	101.5			94.4893			35.2785		85.59
112.5	78			53.5662			35.099
109.5	99.5			50.4983			18.789
107.5	59			56.9094			16.3945
137	46.5			65.6865			18.6895
163	33			36.3665			34.0245
				42.8357			34.022
				54.9227			33.906
				59.3124			31.075
				66.1213
				64.9104
				51.8097
				113.303
				93.5791
				69.2701

## Sheet: Supplementary Figure 2
Supplementary Figure 2 panel a					Supplementary Figure 2 panel b					Supplementary Figure 2 panel c					Supplementary Figure 2 panel d
myocardial thickness (µm)					OFT length (relative units)					OFT angle (degrees)					E12.5 ventricle relative volume
right ventricle		left ventricle			Condition		Condition			Condition		Condition			Condition
Condition		Condition			control		iron deficient			control		iron deficient			control	iron deficient
control	iron deficient	control	iron deficient		Thieler stage 16	Thieler stage 18	Thieler stage 16	Thieler stage 18		Thieler stage 16	Thieler stage 18	Thieler stage 16	Thieler stage 18		96.08	67.06
72.207	20.219	86.368	38.73		2.47	2.4	2.26	2.11		98.98	85.58	87.57	81.52		79.37	66.58
95.332	65.613	112.784	48.24		2.59	3.62	2.02	2.86		94.19	71.32	98.37	75.93		90.06	62.6
99.259	16.058	136.443	35.863		2.31	3.24	1.95	2.78		82.95	71.98	83.09	103.82		102.95	69.82
107.137	17.822	122.258	27.7		2.35	2.49	1.91	2.71		88.9	73.81	69.72	106.76		126.54	81.12
107.824	21.934	125.055	16.73		2	2.57	1.95	2.2		87.64	71.07	85.15	107.9		114.26	104.05
121.029	21.353	134.704	27.068		2.6	2.34	1.63	2.81		88.09	78.11	82.68	90.6		93.27	78.62
92.282	12.413	121.638	24.636		2.52	2.92	2.18	2.33		88.44	72.5	90.69	86.31		103.95	106.69
149.129	23.122	138.502	37.952		2.5	2.5	2.24			94.48	76.84	68.17			93.52
58.089	10.786	86.966	20.063		2.03	2.56	1.8			90.44	82.53	74.79
99.323	58.547	102.945	67.76		2.33	2.57	1.99			89.28	78.11	72.73
98.831	21.28	89.303	40.94		2.13	2.84	1.63			95.64	77.91	84.99
106.296	19.099	173.697	24.636		2.28		1.35			91.64		96.42
Supplementary Figure 2 panel e			Supplementary Figure 2 panel f			Supplementary Figure 2 panel g			Supplementary Figure 2 panel h
left OFT cushion relative volume			right OFT cushion relative volume			aortic ICC relative volume			pulmonary ICC relative volume
Condition			Condition			Condition			Condition
control	iron deficient		control	iron deficient		control	iron deficient		control	iron deficient
98.09	90.03		89.89	61.48		134	15.39		159.71	58.31
110.85	83.95		99.98	66.21		167.44	23.55		101.52	59.53
82.46	57.07		98.26	75.35		97.59	14.39		101.3	39.23
105.28	79.21		108.94	53.79		78.77	18.77		94.1	45.46
126.76	83.03		137.22	61.46		116.97	53.32		128.47	48.08
127.6	116.24		112.58	94.51		71.86	17.43		100.79	161.64
80	83.4		80	66.91		86.83	31.12		69.72	68.74
83.95	122.94		87.61	87.57		76.85	26.69		65.36	23.08
85.02			85.51			69.69			79.03
Supplementary Figure 2 panel i			Supplementary Figure 2 panel j			Supplementary Figure 2 panel k			Supplementary Figure 2 panel l
superior AV relative volume			inferior AV relative volume			left lateral AV relative volume			right lateral AV relative volume
Condition			Condition			Condition			Condition
control	iron deficient		control	iron deficient		control	iron deficient		control	iron deficient
151.82	92.11		91.99	78.23		234.68	80.96		345.16	69.32
115.07	84.89		112.02	71.79		43.73	36.47		46.08	23.18
81.29	92.44		63.58	81.54		28.99	117.03		133.7	72.28
99	92.76		95.15	71.8		94.9	30.52		62.51	49.7
101.23	88.01		113.85	98.16		144.79	103.53		79.2	26.06
118.62	98.21		109.68	76.16		83.67			85.61
65.49	94.3		148.04	77.61		178.04			44.49
78.01	99.52		78.31	102.58		18.94			52.7
89.46			87.37			72.25			50.54

## Sheet: Supplementary Figure 3
Supplementary Figure 3 panel d			Supplementary Figure 3 panel i
% p-HH3 positive nuclei			% SHF TBX5 positive
Condition			Condition
control	iron deficient		control	iron deficient
7.89474	8.97436		39.6	33.5
9.14634	8.39695		52.9	50.5
5.94595	6.16114		42.7	46.6
3.46535	6.28272		32.6	46.8
6.28931	5.85586		50.9	42.4
7.31707	8.33333		36.4	34.9
3.73832	7.21154		41.1	44.2
	5.61224		39.8	52.3
				38.7

## Sheet: Supplementary Figure 6
Supplementary Figure 6 panel a
Haemoglobin cncentration (g/l)
Genotype
WT	WT	WT	WT	WT	WT	WT	Dp1Tyb	Dp1Tyb	Tbx1+/-	Tbx1+/-
Condition
control	E9.5 rescue	E8.5 rescue	E7.5 rescue	iron and vitamin A defcient	iron deficient & BMS493 treated	iron deficient	iron deficient	control	iron deficient	control
114.5	95.5	119.5	114	88.5	82.5	71.5	81.5	134	92	123.5
110.5	116	122	88.5	92	111.5	76	98	133.5	93.5	119
113.5	107	85	95	85.5	81.5	69	100.5	143.5	92	118
118	109.5	109.5	106.5	85		78.5	84	142.5	95.5	120
114.5	118.5	114	127	92		75.5	97.5	114.5		125
117	106.5		113	86.5		101.5	97			114.5
131			109			53	91
110			132			101
106			121
96.5
